# Supplementary material for: In situ Rb-Sr dating of slickenfibres in deep crystalline basement faults
Source: Sci Rep. 2020 Jan 17;10:562. doi: 10.1038/s41598-019-57262-5 (PMC6969261; doi:10.1038/s41598-019-57262-5)
Supplement: Supplementary file 4 — Supplementary Dataset S2. [file 41598_2019_57262_MOESM4_ESM.xlsx]

## Sheet: 2017nov_1
Supplementary Dataset S2: 87Sr/86Sr values of samples and reference materials
	Sequence No 1
	all 87Sr/86Sr reported are normalised to an inhouse brachiopod standard 'Ecnomiosa gerda' (linear drift and accuracy correction)
	TIMS value: 0.709181 (2sd 0.000004) (Kiel et al., 2014, PLOS ONE)
Sample	Spot Number	sampling time (sec)	87Sr/86Sr normalised	2SE	prop. 2SE1	84Sr/86Sr	2SE	87Rb/86Sr2	2SE	Total Sr-Beam (V)
DZ4:-549	1	5.8637	0.732	0.017	0.017	0.064	0.041	0.858726	0.643599	0.041
DZ4:-549	2	9.2	0.7189	0.0042	0.0042	0.047	0.012	0.301356	0.0513029	0.1039
DZ4:-549	3	12.106	0.7151	0.0012	0.0013	0.0582	0.0037	0.2	0.0751557	0.329
ZFMA2:-44	4	8.3895	0.7183	0.0024	0.0025	0.0558	0.0023	0.813305	0.164453	0.529
ZFMA2:-44	5	21.239	0.7153	0.0013	0.0014	0.0595	0.0034	0.0168437	0.00312819	0.2087
ZFMA2:-44	6	13.593	0.7164	0.0026	0.0026	0.0604	0.0067	0.004125	0.00148861	0.168
Primary Standard: 'Ecnomiosa gerda'
	Spot Number	sampling time (sec)	87Sr/86Sr normalised	2SE	prop. 2SE1	84Sr/86Sr	2SE	87Rb/86Sr2	2SE	Total Sr-Beam (V)
	1	33.573	0.70918	0.00019	0.00029	0.05677	0.00017	8.14996e-05	3.80713e-05	3.886
	2	37.6	0.70926	9.9e-05	0.00024	0.05639	0.00017	6.38234e-05	2.36532e-05	3.48
	3	38	0.70926	0.00012	0.00025	0.05654	0.00018	1.54916e-05	1.834e-05	3.33
	4	37.6	0.70903	0.00012	0.00025	0.05644	0.0002	6.5109e-05	1.69324e-05	3.38
	5	37.6	0.70908	0.00012	0.00025	0.05637	0.00019	9.16335e-05	1.70813e-05	3.171
	6	37.6	0.70912	0.00013	0.00025	0.05652	0.00016	4.34783e-05	1.8774e-05	3.32
	7	37.6	0.70905	0.00015	0.00027	0.05645	0.00017	7.67742e-05	1.94414e-05	3.263
	8	23.2	0.70926	0.00015	0.00026	0.0567	0.00024	5.77039e-05	2.15519e-05	3.48
	9	37.2	0.70915	0.0001	0.00024	0.05638	0.00017	4.72993e-05	1.46382e-05	3.614
	10	37.6	0.70934	0.0001	0.00024	0.05635	0.00019	3.88715e-05	1.66786e-05	3.36
	11	38	0.70911	0.00012	0.00025	0.05669	0.00015	7.07386e-05	1.83982e-05	3.71
	12	38	0.70915	0.0001	0.00024	0.05658	0.00015	3.58247e-05	1.49829e-05	4.09
	13	37.2	0.70904	0.00012	0.00025	0.05642	0.00015	5.26171e-05	1.39024e-05	3.82
	14	36.8	0.70926	9.3e-05	0.00024	0.05633	0.00016	4.71751e-05	1.56823e-05	3.72
	15	37.6	0.709113	8.3e-05	0.00023	0.0564	0.00016	4.5e-05	1.32619e-05	4
	Average		0.70916			0.0564887
	2 SD		0.000192063			0.000279169
Secondary standard: modern oyster shell from Western Australia
	Spot Number	sampling time (sec)	87Sr/86Sr normalised	2SE	prop. 2SE1	84Sr/86Sr	2SE	87Rb/86Sr2	2SE	Total Sr-Beam (V)
	1	38	0.70922	0.00015	0.00026	0.05622	0.00027	3.23544e-05	3.03803e-05	2.115
	2	38	0.70919	0.00011	0.00024	0.05638	0.00026	0.000100469	2.4055e-05	2.242
	3	38	0.7092	0.00014	0.00026	0.05672	0.00022	3.63196e-05	2.95628e-05	2.174
	4	38	0.70903	0.00011	0.00025	0.05648	0.00029	6.17104e-05	2.72238e-05	2.166
	Average		0.70916			0.05645
	2 SD		0.000175119			0.000418887
	modern seawater: 87Sr/86Sr = 0.7091792 ± 0.0000021 (Mokadem et al. (2015))
	1 propagated 2SE from repeated standard measurements
	2 87Rb was calculated from 85Rb (Rb-Factor = 0.3861)
			Instrument Settings
			Mass spectrometer	Nu plasma (II) MC-ICP-MS
			Cooling gas flow rate	13 L/min
			Aux gas flow rate	0.86-0.88 L/min
			Mass resolution	low
			Cones	common Ni cones
			Torch	glass
			Laser ablation	ESI NWR193 ArF eximer laser ablation system
			Ar flow rate (Mix Gas)	0.68 - 0.70 L/min
			He flow rate	0.50 L/min
			Ablation
			Frequency	15 Hz
			Spotsize	80 µm
			Fluence	2.8 J/cm2
			Data collection
			washout time	45 s
			ablation time	45 s
			Integration	0.5 s

## Sheet: 2017nov_2
Supplementary Dataset S2: 87Sr/86Sr values of samples and reference materials
	Sequence No 2
	all 87Sr/86Sr reported are normalised to an inhouse brachiopod standard 'Ecnomiosa gerda' (linear drift and accuracy correction)
	TIMS value: 0.709181 (2sd 0.000004) (Kiel et al., 2014, PLOS ONE)
Sample	Spot Number	sampling time (sec)	87Sr/86Sr normalised	2SE	prop. 2SE1	84Sr/86Sr	2SE	87Rb/86Sr2	2SE	Total Sr-Beam (V)
ZFMA2:-171	1	25.493	0.7297	0.0028	0.0028	0.0619	0.0086	0.0216074	0.00528115	0.0803
ZFMA2:-171	2	22	0.7275	0.0043	0.0043	0.068	0.015	0.0259631	0.00719069	0.0633
Primary Standard: 'Ecnomiosa gerda'
	Spot Number	sampling time (sec)	87Sr/86Sr normalised	2SE	prop. 2SE1	84Sr/86Sr	2SE	87Rb/86Sr2	2SE	Total Sr-Beam (V)
	1	38	0.7092	0.00011	0.00019	0.0566	0.00015	8.48591e-05	2.13357e-05	3.622
	2	37.6	0.70926	0.0001	0.00018	0.0567	0.00013	2.22222e-05	1.50932e-05	3.97
	3	38.4	0.709111	8.9e-05	0.00018	0.05649	0.00014	5.11392e-05	1.7814e-05	4.15
	4	37.6	0.709137	8.4e-05	0.00018	0.05657	0.00014	4.15423e-05	1.20276e-05	4.23
	5	37.6	0.70931	0.00012	0.0002	0.05653	0.00019	4.3553e-05	1.55451e-05	3.67
	6	37.6	0.709054	9.5e-05	0.00018	0.05652	0.00014	2.31343e-05	1.49441e-05	4.23
	7	38	0.70928	0.00011	0.00019	0.05642	0.00014	3.44473e-05	1.49772e-05	4.1
	8	37.6	0.70915	9.7e-05	0.00018	0.05664	0.00013	3.3463e-05	1.40202e-05	4.058
	9	37.6	0.709149	8.7e-05	0.00018	0.05654	0.00013	4.74576e-05	1.2453e-05	4.34
	10	37.6	0.70908	0.00011	0.00019	0.05643	0.00015	4.17374e-05	1.40883e-05	4.337
	11	37.6	0.709186	9.5e-05	0.00018	0.05645	0.00015	1.11413e-05	1.46792e-05	3.88
	12	37.6	0.70922	0.0001	0.00019	0.05657	0.00017	4.44376e-05	1.96556e-05	3.435
	13	37.6	0.70918	0.00011	0.00019	0.05646	0.00015	5.77833e-05	1.30132e-05	4.226
	Average		0.709178			0.0565323
	2 SD		0.000152362			0.000167562
Secondary standard: modern oyster shell from Western Australia
	Spot Number	sampling time (sec)	87Sr/86Sr normalised	2SE	prop. 2SE1	84Sr/86Sr	2SE	87Rb/86Sr2	2SE	Total Sr-Beam (V)
	1	34.074	0.70905	0.00013	0.0002	0.05649	0.00028	5.83975e-05	2.80775e-05	2.325
	2	35.642	0.70905	0.00011	0.00019	0.05648	0.0002	0.000119982	2.84335e-05	2.334
	3	30.627	0.70911	0.00013	0.0002	0.0567	0.00031	9.30233e-05	3.07566e-05	2.264
	Average		0.70907			0.0565567
	2 SD		6.9282e-05			0.000248462
	modern seawater: 87Sr/86Sr = 0.7091792 ± 0.0000021 (Mokadem et al. (2015))
	1 propagated 2SE from repeated standard measurements
	2 87Rb was calculated from 85Rb (Rb-Factor = 0.3861)
	<DL = below detection limit
			Instrument Settings
			Mass spectrometer	Nu plasma (II) MC-ICP-MS
			Cooling gas flow rate	13 L/min
			Aux gas flow rate	0.86-0.88 L/min
			Mass resolution	low
			Cones	common Ni cones
			Torch	glass
			Laser ablation	ESI NWR193 ArF eximer laser ablation system
			Ar flow rate (Mix Gas)	0.68 - 0.70 L/min
			He flow rate	0.50 L/min
			Ablation
			Frequency	15 Hz
			Spotsize	80 µm
			Fluence	2.8 J/cm2
			Data collection
			washout time	45 s
			ablation time	45 s
			Integration	0.5 s

## Sheet: 2016dec
Supplementary Dataset S2: 87Sr/86Sr values of samples and reference materials
	Sequence No 1
	all 87Sr/86Sr reported are normalised to an inhouse brachiopod standard 'Ecnomiosa gerda' (linear drift and accuracy correction)
	TIMS value: 0.709181 (2sd 0.000004) (Kiel et al., 2014, PLOS ONE)
Sample	Spot Number	sampling time (sec)	87Sr/86Sr normalised	2SE	prop. 2SE1	84Sr/86Sr	2SE	87Rb/86Sr2	2SE	Total Sr-Beam (V)
DZ1:-122	29	34.304	0.7168	0.0014	0.0014	0.0542	0.0038	0.00776734	0.00179538	0.1671
	Primary Standard: 'Ecnomiosa gerda'
	Spot Number	sampling time (sec)	87Sr/86Sr normalised	2SE	prop. 2SE1	84Sr/86Sr	2SE	87Rb/86Sr2	2SE	Total Sr-Beam (V)
	1	22.151	0.70916	0.00017	0.00017	0.056442	8.4e-05	6.71516e-05	1.68433e-05	8.7
	2	45	0.70918	0.00011	0.00011	0.056506	6.4e-05	4.9296e-05	9.99128e-06	8.13
	3	45	0.70918	0.00014	0.00014	0.056533	6e-05	7.0924e-05	1.79083e-05	8.82
	4	44.5	0.70914	0.00012	0.00012	0.056446	6.4e-05	4.1919e-05	8.46003e-06	7.61
	5	45	0.70909	0.00015	0.00015	0.056462	7.6e-05	5.16836e-05	7.62361e-06	7.45
	6	45	0.70918	0.00012	0.00012	0.056426	6.1e-05	4.47349e-05	8.38868e-06	8.03
	7	45	0.70918	0.0001	0.0001	0.056347	6.6e-05	5.00027e-05	9.4587e-06	7.01
	8	44.5	0.70914	0.00012	0.00012	0.056434	8.7e-05	3.61658e-05	9.97634e-06	6.14
	9	44.5	0.70914	0.00014	0.00014	0.056402	7.7e-05	4.91942e-05	1.08496e-05	6.45
	10	45	0.70931	0.00011	0.00011	0.056477	6.8e-05	5.1011e-05	1.29356e-05	7.24
	11	45	0.7092	0.00011	0.00011	0.056469	7.9e-05	3.77466e-05	8.77578e-06	6.38
	12	35.889	0.70914	0.00013	0.00013	0.056375	9.9e-05	4.27171e-05	1.09662e-05	6.3
	13	44.861	0.70913	0.00016	0.00016	0.05643	6.2e-05	5.48274e-05	9.53454e-06	7.78
	14	36.248	0.70908	0.00012	0.00012	0.056387	7.7e-05	4.99314e-05	9.85878e-06	7.33
	Average		0.709161			0.0564383
	2 SD		0.000110235			0.000101005
	Secondary standard: modern oyster shell from Western Australia
	Spot Number	sampling time (sec)	87Sr/86Sr normalised	2SE	prop. 2SE1	84Sr/86Sr	2SE	87Rb/86Sr2	2SE	Total Sr-Beam (V)
	1	45.5	0.70906	0.00011	0.00011	0.056487	9.6e-05	4.05876e-05	9.9668e-06	5.14
	2	44.5	0.70906	0.00016	0.00016	0.05655	0.00011	4.36699e-05	9.54301e-06	5.35
	3	44	0.70921	0.00018	0.00018	0.05648	0.00013	5.00052e-05	1.28994e-05	4.44
	Average		0.70911			0.0565057
	2 SD		0.000173205			7.7106e-05
	modern seawater: 87Sr/86Sr = 0.7091792 ± 0.0000021 (Mokadem et al. (2015))
	1 propagated 2SE from repeated standard measurements
	2 87Rb was calculated from 85Rb (Rb-Factor = 0.3861)
			Instrument Setting
			Mass spectrometer	Nu plasma (II) MC-ICP-MS
			Cooling gas flow rate	13 L/min
			Aux gas flow rate	0.90 L/min
			Mass resolution	low
			Cones	common Ni cones
			Torch	glass
			Laser ablation	ESI NWR193 ArF eximer laser ablation system
			Ar flow rate (Mix Gas)	0.80 - 0.84 L/min
			He flow rate	0.32 L/min
			Ablation
			Frequency	15 Hz
			Spotsize	80 µm
			Fluence	2.8 J/cm2
			Data collection
			washout time	55 s
			ablation time	50 s
			Integration	0.5 s
