# Supplementary material for: In situ Rb-Sr dating of slickenfibres in deep crystalline basement faults
Source: Sci Rep. 2020 Jan 17;10:562. doi: 10.1038/s41598-019-57262-5 (PMC6969261; doi:10.1038/s41598-019-57262-5)
Supplement: Supplementary file 5 — Supplementary Dataset S3. [file 41598_2019_57262_MOESM5_ESM.xlsx]

## Sheet: Sheet1
Supplementary Dataset S3: O isotope values of calcite samples and reference material
Sample	Crystal	Spot	16O cps	16Osamp/av.std	18O/16O	± abs	δ18O	± ‰	δ18O	± ‰
ID			(x 109)		drift corrected		samples		standards
DZ4:-549	1	1	2.53819	1.0036	0.00203302	2.82524e-07	-13.5137	0.206961
DZ4:-549	1	2	2.53661	1.00298	0.00203302	1.68503e-07	-13.5154	0.174892
DZ4:-549	1	3	2.49972	0.988388	0.00203262	2.31547e-07	-13.7048	0.191268
DZ4:-549	2	1	2.48406	0.982195	0.00203117	2.42198e-07	-14.413	0.194296
DZ4:-549	2	2	2.53201	1.00115	0.00203262	3.09228e-07	-13.7087	0.215838
DZ4:-549	2	3	2.53755	1.01565	0.00203362	1.47543e-07	-13.2223	0.170364
DZ4:-549	3	1	2.49971	1.0005	0.00203308	2.77703e-07	-13.4841	0.205405
DZ4:-549	3	2	2.48543	0.994786	0.00203198	1.71684e-07	-14.0171	0.175558
DZ4:-549	3	3	2.526	1.01102	0.00203214	2.14832e-07	-13.9407	0.186535
ZFMA2:-171	1	1	2.48851	0.996018	0.00203007	1.7358e-07	-14.9461	0.175874
ZFMA2:-171	1	2	2.47547	0.9972	0.00203021	1.74144e-07	-14.8765	0.176016
ZFMA2:-171	1	3	2.49139	1.00361	0.00203169	1.27266e-07	-14.1566	0.166289
ZFMA2:-44	1	1	2.4353	0.981016	0.0020346	2.14873e-07	-12.7487	0.186701
ZFMA2:-44	1	2	2.51171	1.0118	0.00203661	2.94525e-07	-11.7722	0.211107
ZFMA2:-44	2	1	2.51433	1.01285	0.00203921	2.28938e-07	-10.5104	0.190924
ZFMA2:-44	2	2	2.51518	1.01319	0.00203916	2.3278e-07	-10.532	0.192024
ZFMA2:-44	2	3	2.4914	1.00361	0.00203884	2.56157e-07	-10.6909	0.198966
ZFMA2:-44	3	1	2.48324	1.00033	0.00203953	2.02307e-07	-10.3553	0.183643
ZFMA2:-44	3	2	2.50001	1.00453	0.00203872	2.09387e-07	-10.7481	0.185472
Reference material
S0161		1	2.49784		0.00204937	1.4728e-07			-5.58035	0.171395
S0161		2	2.52909		0.00204923	1.43088e-07			-5.64852	0.170537
S0161		3	2.47417		0.00204935	2.13028e-07			-5.59056	0.187127
S0161		4	2.49846		0.00204916	2.72125e-07			-5.68057	0.204547
S0161		5	2.44992		0.00204899	2.2402e-07			-5.76283	0.190137
S0161		6	2.48242		0.00204966	2.49789e-07			-5.43991	0.197674
S0161		7	2.47297		0.00204893	2.13322e-07			-5.79439	0.18718
S0161		8	2.48874		0.00204992	1.99437e-07			-5.31232	0.183563
S0161		9	2.42771		0.00204926	1.57257e-07			-5.63186	0.173485
S0161		10	2.42722		0.00204877	1.33216e-07			-5.87278	0.16859
